# Supplementary material for: Does the Type of Semen Affect the Phosphoproteome of Turkey (Meleagris gallopavo) Spermatozoa?
Source: Int J Mol Sci. 2025 Apr 8;26(8):3467. doi: 10.3390/ijms26083467 (PMC12027420; doi:10.3390/ijms26083467)
Supplement: Supplementary file 1 [file ijms-26-03467-s001.zip]

Archive with 1 entries (1 files):
- ijms-3517189-supplementary.pdf
